# Supplementary material for: Design of Cyclic Peptide-Based Nanospheres and the Delivery of siRNA
Source: Int J Mol Sci. 2022 Oct 11;23(20):12071. doi: 10.3390/ijms232012071 (PMC9602810; doi:10.3390/ijms232012071)
Supplement: Supplementary file 1 [file ijms-23-12071-s001.zip]

Archive with 1 entries (1 files):
- ijms-1915754-supplementary.pdf
